# Supplementary material for: A Taxonomically-verified and Vouchered Checklist of the Vascular Plants of the Republic of Guinea
Source: Sci Data. 2023 May 26;10:327. doi: 10.1038/s41597-023-02236-6 (PMC10220068; doi:10.1038/s41597-023-02236-6)
Supplement: Supplementary file 1 — Supplementary Table 1 Taxonomic specialists and the plant families they reviewed for CVPRG [file 41597_2023_2236_MOESM1_ESM.xlsx]

## Sheet: Sheet1
Supplementary Table 1
Taxonomic specialists who co-authored the Checklist of the Vascular Plants of the Republic of Guinea and the plant families which they reviewed for our study.
Family	Specialists
MYRISTICACEAE	Charlotte Couch
ANNONACEAE	George Gosline, Léo-Paul M.J. Dagallier
HERNANDIACEAE	Charlotte Couch
LAURACEAE	Charlotte Couch
ARACEAE	Simon Mayo, Charlotte Couch
DIOSCOREACEAE	Paul Wilkin
COLCHICACEAE	Gbamon Konomou
SMILACACEAE	Gbamon Konomou
ORCHIDACEAE	Tariq Stévart, André Schuiteman, Charlotte Couch
IRIDACEAE	Xander van der Burgt
ARECACEAE	Thomas Couvreur
COMMELINACEAE	Ehoarn Bidault
PONTEDERIACEAE	Gbamon Konomou
MUSACEAE	Gbamon Konomou
CANNACEAE	Gbamon Konomou
MARANTACEAE	Alexandra Ley
ZINGIBERACEAE	Mike Lock, David Harris
BROMELIACEAE	Gbamon Konomou
XYRIDACEAE	Mike Lock
ERIOCAULACEAE	Sylvia Phillips
CYPERACEAE	Isabel Larridon
POACEAE	Martin Xanthos
RANUNCULACEAE	Gbamon Konomou
PROTEACEAE	Gbamon Konomou
CRASSULACEAE	Gbamon Konomou
FABACEAE-CERCIDOIDEAE	Gwilym Lewis
FABACEAE-DETARIOIDEAE	Gwilym Lewis, Xander van der Burgt
FABACEAE-DIALIOIDEAE	Gwilym Lewis, Xander van der Burgt
FABACEAE-CAESALPINIOIDEAE	Gwilym Lewis
FABACEAE-CAESALPINIOIDEAE-MIMOSOID	Gwilym Lewis, Xander van der Burgt
FABACEAE-PAPILIONOIDEAE	Gwilym Lewis, Brian Schrire
POLYGALACEAE	Jorge Paiva
RHAMNACEAE	Daniel Cahen
MORACEAE	Charlotte Couch
URTICACEAE	Alex Monro
BEGONIACEAE	Mark Sosef
CELASTRACEAE	George Gosline
CONNARACEAE	Carel Jongkind
PANDACEAE	Gbamon Konomou
EUPHORBIACEAE	Gill Challen
OCHNACEAE	Toral Shah
PICRODENDRACEAE	Gill Challen
PHYLLANTHACEAE	Gill Challen
CHRYSOBALANACEAE	Iain Prance
PUTRANJIVACEAE	Alejandro Quintanar, David Harris
IRVINGIACEAE	David Harris
IXONANTHACEAE	Tokpa Seny Doré
CALOPHYLLACEAE	Gbamon Konomou
PODOSTEMACEAE	Martin Cheek
MELIANTHACEAE	Gbamon Konomou
COMBRETACEAE	Carel Jongkind
MYRTACEAE	Eve Lucas
MELASTOMATACEAE	R. Doug Stone
BURSERACEAE	Jean Michel Onana
RUTACEAE	Martin Cheek
MELIACEAE	Martin Cheek
MALVACEAE	Martin Cheek
THYMELAEACEAE	Xander van der Burgt
BIXACEAE	Gbamon Konomou
DIPTEROCARPACEAE	Gbamon Konomou
MORINGACEAE	Tokpa Seny Doré
CARICACEAE	Tokpa Seny Doré
OLACACEAE	George Gosline
PLUMBAGINACEAE	Iain Darbyshire
POLYGONACEAE	Iain Darbyshire
DROSERACEAE	Tokpa Seny Doré
DIONCOPHYLLACEAE	Tokpa Seny Doré
ANCISTROCLADACEAE	Tokpa Seny Doré
CARYOPHYLLACEAE	Iain Darbyshire
AMARANTHACEAE	Iain Darbyshire
GISEKIACEAE	Iain Darbyshire
AIZOACEAE	Iain Darbyshire
PHYTOLACCACEAE	Tokpa Seny Doré, Iain Darbyshire
MOLLUGINACEAE	Iain Darbyshire
BASELLACEAE	Tokpa Seny Doré
LECYTHIDACEAE	Carel Jongkind
SAPOTACEAE	Saba Rokni
EBENACEAE	George Gosline
PRIMULACEAE	Tim Utteridge
THEACEAE	Gbamon Konomou
ERICACEAE	Gbamon Konomou
ICACINACEAE	Tim Utteridge
RUBIACEAE	Martin Cheek, Sally Dawson
GENTIANACEAE	Tim Utteridge
APOCYNACEAE	David Goyder, Carel Jongkind
CONVOLVULACEAE	Ana Rita Simões
OLEACEAE	Carel Jongkind
GESNERIACEAE	Iain Darbyshire, David Goyder
LINDERNIACEAE	Iain Darbyshire
LAMIACEAE	Alan Paton
OROBANCHACEAE	Iain Darbyshire
ACANTHACEAE	Iain Darbyshire
CARDIOPTERIDACEAE	Tim Utteridge
AQUIFOLIACEAE	Tokpa Seny Doré
GOODENIACEAE	Tokpa Seny Doré
ASTERACEAE	Nicholas Hind
APIACEAE	Iain Darbyshire
FERNS and Fern allies	Aurélie Grall
