# Supplementary material for: A Taxonomically-verified and Vouchered Checklist of the Vascular Plants of the Republic of Guinea
Source: Sci Data. 2023 May 26;10:327. doi: 10.1038/s41597-023-02236-6 (PMC10220068; doi:10.1038/s41597-023-02236-6)
Supplement: Supplementary file 2 — Supplementary Table 2: Vascular plant species endemic to the Republic of Guinea [file 41597_2023_2236_MOESM2_ESM.xlsx]

## Sheet: Sheet1
Supplementary Table 2
Supplementary Table 2: Vascular plant species endemic to the Republic of Guinea (in roman) and (in italic) species previously reported to be endemic but not considered by endemic by CVPRG authors.
Species	Lifeform	Habitat
Agelanthus guineensis30	Shrub	Woodland/Forest
Anadelphia chevalieri9	Herb	Low Altitude Lateritic Bowal
Anadelphia funerea9	Herb	Low Altitude Lateritic Bowal
Anadelphia macrochaeta9	Herb	High Altitude Sandstone Bowal
Anadelphia trepidaria9	Herb	Low Altitude Lateritic Bowal
Anaheterotis pobeguinii9	Herb	Submontane Grassland
Andropogon incomptus9	Herb	High Altitude Sandstone Bowal
Anisotes guineensis9	Shrub	Sandstone Cliffs
Apodiscus chevalieri9	Tree	Lowland Forest
Argyrella linearis9	Herb	Wooded Grassland
Aspilia elegans9	Herb	High Altitude Sandstone Bowal
Bacopa lisowskiana9	Herb	Wooded Grassland/Low Altitude Lateritic Bowal interface
Baphia heudelotiana9	Tree	Lowland Forest
Barleria asterotricha9	Herb	Wooded Grassland/Low Altitude Lateritic Bowal interface
Benna alternifolia92	Herb	Sandstone Cliffs
Bidens occidentalis93	Herb	High Altitude Lateritic Bowal
Bulbostylis guineensis9	Herb	High Altitude Lateritic Bowal
Cailliella praerupticola9	Shrub	Sandstone Cliffs
Cassipourea adami9	Tree	Submontane Forest
Clematis kakoulimensis9	Liana	Lowland Forest
Cleome iberidella9	Herb	Wooded Grassland
Clerodendrum sylviae9	Shrub	Sandstone Cliffs
Coleus linearifolius9	Herb	Inselbergs
Combretum relictum9	Shrub	Submontane Grassland
Combretum sericeum9	Tree	Wooded Grassland
Ctenium sesquiflorum9	Herb	High Altitude Sandstone Bowal
Cyanotis ganganensis9	Herb	Sandstone Bowal/Sandstone Cliffs
Cyanotis lourensis9	Herb	Sandstone Bowal/Sandstone Cliffs
Cyanotis scaberula9	Herb	Wooded Grassland
Cyperus felicis9	Herb	High Altitude Sandstone Bowal
Cyphostemma pobeguinianum94	Liana	Wooded Grassland/Bowal interface
Dicranolepis pubescens9	Shrub	Lowland Forest
Dilophotriche occidentalis9	Herb	Low Altitude Lateritic Bowal
Diospyros feliciana9	Tree	Lowland Forest
Dissotis splendens9	Herb	Lowland Forest
Djaloniella ypsilostyla9	Herb	High Altitude Sandstone Bowal
Droogmansia chevalieri9	Herb	High Altitude Sandstone Bowal
Droogmansia montana9	Shrub	High Altitude Sandstone Bowal
Embelia djalonensis9	Liana	Guinean Forest (unspecified)
Emilia djalonensis9	Herb	High Altitude Lateritic Bowal
Emilia guineensis9	Herb	Bowal (unspecified)
Eriocaulon irregulare95	Herb	High Altitude Lateritic Bowal
Eriocaulon plumale subsp. Jaegeri9	Herb	Sandstone Bowal
Eriosema adami30	Herb	High Altitude Sandstone Bowal
Eriosema lateriticola30	Herb	High Altitude Lateritic Bowal
Eriosema triformum26	Herb	High Altitude Lateritic Bowal
Feliciadamia stenocarpa9	Tree	Inselbergs
Fleurydora felicis9	Tree	Sandstone Cliffs
Gladiolus chevalierianus96	Herb	High Altitude Sandstone Bowal
Gladiolus mariae97	Herb	High Altitude Sandstone Bowal
Guyonia humilis9	Herb	Sandstone Cliffs
Guyonia pygmaea9	Herb	Sandstone Cliffs/Low Altitude Sandstone Bowal interface
Guyonia sylvestris9	Herb	Submontane Forest
Habenaria angustissima9	Herb	High Altitude Lateritic Bowal
Heteradelphia paulojaegeria9	Herb	Lowland Forest
Heterosamara bennae9	Herb	Sandstone Cliffs
Hibiscus fabiana31	Shrub	Submontane Forest/High Altitude Lateritic Bowal interface
Impatiens bennae9	Herb	High Altitude Sandstone Bowal
Indigofera megacephala9	Herb	High Altitude Sandstone Bowal
Indigofera pobeguinii9	Herb	Wooded Grassland
Indigofera scarciesii9	Herb	Wooded Grassland
Inversodicraea abbayesii9	Herb	Waterfalls and Rapids
Inversodicraea koukoutamba98	Herb	Waterfalls and Rapids
Inversodicraea pepehabai99	Herb	Waterfalls and Rapids
Inversodicraea pygmaea9	Herb	Waterfalls and Rapids
Inversodicraea tassing98	Herb	Waterfalls and Rapids
Isachne guineensis9	Herb	High Altitude Sandstone Bowal
Keetia futa100	Liana	Submontane Forest
Keetia susu100	Tree	Lowland Forest
Kindia gangan101	Herb	Sandstone Cliffs
Kotschya micrantha9	Herb	High Altitude Lateritic Bowal
Kotschya uniflora9	Herb	High Altitude Sandstone Bowal
Lipotriche felicis9	Herb	WG/B interface
Loudetiopsis baldwinii9	Herb	Inselbergs
Macropodiella macrothyrsa9	Herb	Waterfalls and Rapids
Maesa nuda9	Shrub	Submontane Forest
Melastomastrum porteresii9	Herb	Submontane Grassland
Melastomastrum theifolium9	Herb	Wooded Grassland
Mesanthemum bennae9	Herb	High Altitude Sandstone Bowal
Mesanthemum tuberosum102	Herb	High Altitude Sandstone Bowal
Microglossa caudata9	Shrub	Lowland Forest
Mikaniopsis camarae9	Liana	Lowland Forest
Monanthotaxis nimbana9	Shrub	Submontane Forest
Phyllanthus felicis30	Tree	Lowland Forest
Pitcairnia feliciana9	Herb	Sandstone Cliffs
Pseudoprosopis bampsiana9	Liana	Guinean Forest (unspecified)
Psychotria maliensis9	Shrub	Guinean Forest (unspecified)
Rhytachne perfecta9	Herb	High Altitude Sandstone Bowal
Rinorea djalonensis9	Shrub	Submontane Forest
Sabicea bracteolata9	Liana	Submontane Forest
Satanocrater fellatensis9	Herb	Wooded Grassland
Saxicolella deniseae103	Herb	Waterfalls and Rapids
Saxicolella futa103	Herb	Waterfalls and Rapids
Scleria guineensis9	Herb	Low Altitude Lateritic Bowal
Sporobolus pauciflorus30	Herb	Low Altitude Lateritic Bowal
Stonesia fascicularis9	Herb	Waterfalls and Rapids
Stonesia gracilis9	Herb	Waterfalls and Rapids
Stonesia heterospathella9	Herb	Waterfalls and Rapids
Stonesia taylorii9	Herb	Waterfalls and Rapids
Talbotiella cheekii104	Tree	Lowland Forest
Tephrosia djalonica9	Herb	Wooded Grassland
Ternstroemia guineensis20	Shrub	Guinean Forest (unspecified)
Tetracera alnifolia subsp. alnifolia (Tetracera djalonica)9	Liana	Guinean Forest (unspecified)
Trichanthecium tenerium105	Herb	Sandstone Cliffs
Utricularia pobeguinii9	Herb	Sandstone Bowal
Uvaria sofa9	Shrub	High Altitude Lateritic Bowal
Vernonia djalonensis9	Herb	High Altitude Lateritic Bowal
Virectaria pepehaba30	Herb	High Altitude Sandstone Bowal
