# Supplementary material for: A Taxonomically-verified and Vouchered Checklist of the Vascular Plants of the Republic of Guinea
Source: Sci Data. 2023 May 26;10:327. doi: 10.1038/s41597-023-02236-6 (PMC10220068; doi:10.1038/s41597-023-02236-6)
Supplement: Supplementary file 3 — Supplementary Table 3: Recently described vascular plant species which occur in Guinea [file 41597_2023_2236_MOESM3_ESM.xlsx]

## Sheet: Sheet1
Supplementary Table 3
Supplementary Table 3: Recently described vascular plant species which occur in Guinea, listed in order of their date of description as new to science. The reference provided is the protologue (publication containing formal scientific description) and is also the source of the data presented on Habitat and Endemic Status. For species not endemic to Guinea the additional countries listed are those…
Name	Family	IUCN category	Habitat	Endemic Status
Xysmalobium samouritourei25	Apocynaceae	EN	submontane bowal grassland	also Sierra Leone
Brachystephanus oreacanthus48	Acanthaceae	VU	submontane forest	also Cameroon
Eleocharis hooperiana106	Cyperaceae	-	sandstone submontane bowal	also Sierra Leone
Gymnosiphon samoritoureanus27	Burmanniaceae	EN	submontane forest	also Liberia
Jasminum cuneatum107	Oleaceae	-	lowland forest	also Côte d'Ivoire & Liberia
Neuropeltis occidentalis7	Convolvulaceae	-	lowland forest	also Côte d'Ivoire & Liberia
Eriosema triformum26	Leguminosae	CR	submontane bowal grassland	Endemic
Isoglossa dispersa49	Acanthaceae	VU	submontane forest	also Sierra Leone & Cameroon
Leplaea adenopunctata108	Meliaceae	EN	lowland forest	also Liberia, Côte d'Ivoire & Ghana
Striga magnibracteata28	Orobanchaceae	EN	woodland	also Mali
Cola baldwinii4	Sterculiaceae	VU	lowland forest	also Sierra Leone & Liberia
Blotiella confusa109	Dennstaedtiaceae	-	lowland forest	also Sierra Leone, Liberia, Côte d'Ivoire, Ghana
Eriocaulon cryptocephalum110	Eriocaulaceae	-	sandstone bowal	also Côte d'Ivoire & Sierra Leone
Napoleonaea alata6	Lecythidaceae	EN	lowland forest	also Sierra Leone & Liberia
Allophylus samoritourei32	Sapindaceae	EN	lowland & submontane forest	also Liberia
Costus nimba110	Costaceae	-	lowland forest	also Sierra Leone, Liberia, Côte d'Ivoire, Ghana & Cameroon
Inversodicraea pepehabai99	Podostemaceae	EN	waterfalls	Endemic
Polystachya orophila3	Orchidaceae	-	submontane bowal grassland	also Sierra Leone
Psychotria samoritourei29	Rubiaceae	VU	submontane forest	also Sierra Leone & Liberia
Gaertnera monticola5	Rubiaceae	-	submontane forest	also Sierra Leone, Liberia & Côte d'Ivoire
Keetia susu62	Rubiaceae	EN	sandstone bowal	Endemic
Keetia futa100	Rubiaceae	CR	submontane forest	Endemic
Kindia gangan100	Rubiaceae	EN	sandstone cliffs	Endemic
Kylicanthe perezverae55	Orchidaceae	-	submontane forest	also Côte d'Ivoire
Mendoncia gilgiana subsp. occidentalis8	Acanthaceae	-	submontane forest	also Côte d'Ivoire., Liberia & Ghana
Scleria liberica111	Cyperaceae	VU	submontane bowal grassland	also Liberia
Talbotiella cheekii104	Leguminosae	EN	lowland forest	Endemic
Coleus ferricola33	Lamiaceae	-	submontane bowal grassland	also Sierra Leone, Liberia & Côte d'Ivoire
Gladiolus mariae97	Iridaceae	-	sandstone bowal	Endemic
Hymenasplenium guineense112	Aspleniaceae	-	submontane forest	also Ghana
Inversodicraea koukoutamba98	Podostemaceae	-	waterfall	Endemic
Inversodicraea tassing98	Podostemaceae	-	waterfall	Endemic
Pycreus rubidomontanus39 (now Cyperus)	Cyperaceae	NT	submontane ferralitic bowal	also Sierra Leone, Liberia, Côte d'Ivoire, Nigeria, & Cameroon
Ternstroemia guineensis20	Pentaphylaceae	-	submontane forest	Endemic
Vepris occidentalis66	Rutaceae	-	woodland	Also Liberia, Côte d'Ivoire & Ghana
Hibiscus fabiana31	Malvaceae	-	submontane forest: grassland	Also Sierra Leone, Liberia
Trichanthecium tenerium105	Gramineae	-	submontane sandstone bowal	Endemic
Saxicolella deniseae103	Podostemaceae	-	waterfalls	Endemic
Saxicolella futa103	Podostemaceae	-	waterfalls	Endemic
Benna alternifolia92	Melastomataceae	-	sandstone cliffs	Endemic
